# Supplementary material for: The Histone H3 K4me3, K27me3, and K27ac Genome-Wide Distributions Are Differently Influenced by Sex in Brain Cortexes and Gastrocnemius of the Alzheimer’s Disease PSAPP Mouse Model
Source: Epigenomes. 2021 Nov 25;5(4):26. doi: 10.3390/epigenomes5040026 (PMC8715457; doi:10.3390/epigenomes5040026)
Supplement: Supplementary file 1 [file epigenomes-05-00026-s001.zip]

Archive with 1 entries (1 files):
- epigenomes-1442647-SI.pdf
